# Supplementary material for: Purine Metabolism Alterations in Patients with Chronic Heart Failure: A Cross-Sectional Study of Associations with Iron Status, Oxidative Stress, and Anemia
Source: Metabolites. 2026 Jun 22;16(6):432. doi: 10.3390/metabo16060432 (PMC13302895; doi:10.3390/metabo16060432)
Supplement: Supplementary file 1 [file metabolites-16-00432-s001.zip]

Archive with 1 entries (1 files):
- metabolites-4321155-supplementary.pdf
